# Supplementary material for: Integrative Genomic and Transcriptomic Analysis Identifies BAX as a Prognostic Marker of Disease Progression in Prostate Cancer
Source: Genes (Basel). 2026 Jul 15;17(7):804. doi: 10.3390/genes17070804 (PMC13409293; doi:10.3390/genes17070804)
Supplement: Supplementary file 1 [file genes-17-00804-s001.zip]

Archive with 1 entries (1 files):
- genes-4372379-supplementary.pdf
